# Supplementary material for: Impulse Noise Induced Hidden Hearing Loss, Hair Cell Ciliary Changes and Oxidative Stress in Mice
Source: Antioxidants (Basel). 2021 Nov 25;10(12):1880. doi: 10.3390/antiox10121880 (PMC8698479; doi:10.3390/antiox10121880)
Supplement: Supplementary file 1 [file antioxidants-10-01880-s001.zip]

Archive with 1 entries (1 files):
- antioxidants-1443735-supplementary.pdf
